# Supplementary material for: CAR Treg synergy with anti-CD154 promotes infectious tolerance and dictates allogeneic heart transplant acceptance
Source: JCI Insight. 2025 Apr 8;10(7):e188624. doi: 10.1172/jci.insight.188624 (PMC11981628; doi:10.1172/jci.insight.188624)
Supplement: Supporting data values [file jciinsight-10-188624-s055.xlsx]

## Sheet: Figure 2A
A2.CAR Treg Rej	A2.CAR Treg Rej	A2.CAR Treg Rej		A2.CAR Treg Acpt	A2.CAR Treg Acpt	A2.CAR Treg Acpt
Week 2	Week 4	Week 6		Week 2	Week 4	Week 6
840	727	473		210	50	44
2347	90	83		147	57	46
661	566	309		136	50	43
170	463	277		134	60	50
1190	714	397			63	31
	140				88	57
					74	42

## Sheet: Figure 2B
A2.CAR Treg Rej	A2.CAR Treg Rej	A2.CAR Treg Rej		A2.CAR Treg Acpt	A2.CAR Treg Acpt	A2.CAR Treg Acpt
Week 2	Week 4	Week 6		Week 2	Week 4	Week 6
96	97.4	95		100	100	100
97	86.4	91		97	97.2	98
95	96.6	98		99	100	100
93	96.2	96		100	95	94
97	100	94			100	95
	97				96	98
					97

## Sheet: Figure 2C
A2.CAR Treg Rej	A2.CAR Treg Rej	A2.CAR Treg Rej		A2.CAR Treg Acpt	A2.CAR Treg Acpt	A2.CAR Treg Acpt
Week 2	Week 4	Week 6		Week 2	Week 4	Week 6
814	709	449		194	50	44
2279	90	83		147	50	38
633	489	283		166	47	73
100	454	256		134	56	40
1157	690	254			57	31
	109				79	52
					74	37

## Sheet: Figure 2D
A2.CAR Treg Rej	A2.CAR Treg Rej	A2.CAR Treg Rej		A2.CAR Treg Acpt	A2.CAR Treg Acpt	A2.CAR Treg Acpt
Week 2	Week 4	Week 6		Week 2	Week 4	Week 6
23	18	21		13	0	0
64	77	0		0	0	6
27	10	23		4	0	0
10	0	16		1	0	7
23	27	19			7	0
	23				8	4
					0	6

## Sheet: Figure 2E
A2.CAR Treg Rej		A2.CAR Treg Acpt
40089		5036
3984		3241
14151		2161
9219		2093
25975		1409
3978		2578
		2801

## Sheet: Figure 2F
A2.CAR Treg Rej		A2.CAR Treg Acpt
93		88.1
89.8		94.3
84.9		90.2
80.1		92
93.1		94
84		93
		96

## Sheet: Figure 2G
A2.CAR Treg Rej		A2.CAR Treg Acpt
26726		3357
2656		2161
9434		1441
6146		1395
17317		1272
3576		2897
		1873

## Sheet: Figure 2H
A2.CAR Treg Rej		A2.CAR Treg Acpt
1785		385
251		113
1624		137
1417		104
1173		80
623		221
		103

## Sheet: Figure 2I
A2.CAR Treg Rej		A2.CAR Treg Acpt
2106		10
3786		6
2953		196
290		177
8816		125
161		101
		171

## Sheet: Figure 2J
A2.CAR Treg Rej		A2.CAR Treg Acpt
15.1		92
42.7		87.5
20.8		86.6
70.6		85.2
81		82
84.6		74
		85

[truncated: 31 more sheets: Figure 2K, Figure 2L, Figure 3E, Figure 3F, Figure 4B, Figure 4D, Figure 4E, Figure 4F, Figure 4G, Figure 5F, Figure 5G, Figure 5H, Figure 5I, Figure 6B, Figure 6C, Figure 6D, Figure 6H, SF 1B, SF 1C, SF 2C …]
